# Supplementary material for: Synovial Fluid in Knee Osteoarthritis Extends Proinflammatory Niche for Macrophage Polarization
Source: Cells. 2022 Dec 18;11(24):4115. doi: 10.3390/cells11244115 (PMC9776803; doi:10.3390/cells11244115)
Supplement: Supplementary file 1 [file cells-11-04115-s001.zip]

Archive with 1 entries (1 files):
- cells-1966513-supplementary.pdf
